# Supplementary material for: Interrogation of the Burkholderia pseudomallei Genome to Address Differential Virulence among Isolates
Source: PLoS One. 2014 Dec 23;9(12):e115951. doi: 10.1371/journal.pone.0115951 (PMC4275268; doi:10.1371/journal.pone.0115951)
Supplement: S2 File — RAST-annotated 1106a genome in GenBank file format. (ZIP) [file pone.0115951.s006.zip]

Archive with 1 entries (1 files):
- S2_File.gbk
